# Supplementary material for: Molecular Epidemiology of mcr-Encoded Colistin Resistance in Enterobacteriaceae From Food-Producing Animals in Italy Revealed Through the EU Harmonized Antimicrobial Resistance Monitoring
Source: Front Microbiol. 2018 Jun 12;9:1217. doi: 10.3389/fmicb.2018.01217 (PMC6008537; doi:10.3389/fmicb.2018.01217)
Supplement: Supplementary file 1 [file Data_Sheet_1.xls]

## Sheet: Foglio1
Supplementary Material
Molecular epidemiology of mcr-encoded colistin resistance in Enterobacteriaceae from food-producing animals in Italy revealed through the EU harmonised antimicrobial resistance monitoring
Patricia Alba, Pimlapas Leekitcharoenphon, Alessia Franco, Fabiola Feltrin, Angela Ianzano, Andrea Caprioli, Fiorentino Stravino, Rene S. Hendriksen, Valeria Bortolaia, Antonio Battisti*
* Correspondence: Antonio Batisti: antonio.battisti@izslt.it
Supplementary Table 1
Genotypic traits and phenotypic antimicrobial susceptibility test results of the isolates selected for whole genome sequencing.																	ACCESORY RESISTANCE GENES															ANTIMICROBIAL SUSCEPTIBILITY TESTING (MIC)
ID NUMBER	ENA NUMBER	SPECIES	SAMPLING DATE	SAMPLER	SAMPLE CONTEXT	SAMPLING STRATEGY	SAMPLE STAGE	SAMPLES ORIGIN	SOURCE	EPIDEMIOLOGIC UNIT	HOST SPECIE	MATRIX	ESBL PCR	SPECIES	SEROTYPE	MLST	Colistin	Beta-lactam	Tetracycline	Sulphonamide	Trimethoprim	Aminoglycoside	Macrolide	Phenicol	Fluoroquinolone and aminoglycoside	Quinolone	Fosfomycin	VIRULENCE GENES	PLASMID_SCHEMED	PLASMID_UNSCHEMED	pMLST	Chloramphenicol (mg/L)	Gentamicin	Nalidixic acid (mg/L)	Trimethoprim (mg/L)	Colistin (mg/L)	Sulfamethoxazol (mg/L)	Tetracycline (mg/L)	Ampicillin (mg/L)	Ciprofloxacin (mg/L)	Meropenem (mg/L)	Cefotaxime (mg/L)	Ceftazidim (mg/L)	Tigecycline (mg/L)	NUMBER OF RESISTENZE	PATTERN R
14087995	ERS2030428	Escherichia coli	2014-11-19	Official sampling	Monitoring - active	Objective sampling	at slaughterhouse	Italy	Animal	slaughter batch	Turkeys - fattening flocks	caecum		Escherichia coli	O130:H21	ST-359	mcr-1.2	blaTEM-1B-like	tet(A)	sul1,sul3	dfrA17	aadA5,aph(3')-Ia	mef(B)	catA1-like				iroN,iss,lpfA,mchF	IncFII,IncI1,IncFIB(AP001918)	IncX4,ColRNAI	IncI1[ST-26],IncF[F2:A-:B1]	R (256)	S (1)	R (256)	R (64)	R (8)	R (2048)	R (128)	R (128)	R (8)	S (0.03)	S (0.25)	S (0.5)	S (0.25)	8	CHL, NAL, TMP, COL, SMX, TET, AMP, CIP
14069546	ERS2030424	Escherichia coli	2014-09-16	Official sampling	Monitoring - active	Objective sampling	at slaughterhouse	Italy	Animal	slaughter batch	Turkeys - fattening flocks	caecum		Escherichia coli	O163:H28	ST-156	mcr-1.2	blaTEM-1B	tet(B)	sul1,sul2-like	dfrA1	aph(3')-Ic-like,strA,strB, aacA4-like		catA1-like,catB3-like	aac(6')Ib-cr-like			iroN,iss,lpfA,mchF,tsh	IncFIC(FII),IncI1,IncFIB(AP001918)	Col(MG828),ColRNAI,IncX4,ColpVC	IncF[F18:A-:B1],IncI1[ST-21]	R (256)	S (2)	R (256)	R (64)	R (8)	R (2048)	R (128)	R (128)	R (16)	S (0.03)	S (0.25)	S (0.5)	S (0.25)	8	CHL, NAL, TMP, COL, SMX, TET, AMP, CIP
14066715	ERS2030425	Escherichia coli	2014-09-08	Official sampling	Monitoring - active	Objective sampling	at slaughterhouse	Italy	Animal	slaughter batch	Turkeys - fattening flocks	caecum		Escherichia coli	O76:H28	ST-156	mcr-1.1	blaTEM-1B-like	tet(A)	sul1,sul2,sul3-like	dfrA1	aac(3)-IIa,aadA1,aadA2,strA,strB		catA1-like,cmlA1-like				cba,cma,ireA,iroN,iss,lpfA	IncFIC(FII),IncHI2,IncFIB(AP001918),IncHI2A	IncX1,ColRNAI,IncQ1,IncX4,Col(MG828)	IncF[F18:A-:B8],IncHI2[ST-4]	R (256)	R (64)	R (256)	R (64)	R (8)	R (2048)	R (128)	R (128)	R (4)	S (0.03)	S (0.25)	S (0.5)	S (0.25)	9	CHL, GEN, NAL, TMP, COL, SMX, TET, AMP, CIP
14063820	ERS2030421	Escherichia coli	2014-06-25	Official sampling	Monitoring - active	Objective sampling	at slaughterhouse	Italy	Animal	slaughter batch	Turkeys - fattening flocks	caecum		Escherichia coli	:H31	ST-101	mcr-1.1	blaTEM-1B	tet(A)		dfrA14-like		mph(A)					astA,cma,iss,lpfA	IncFII,IncFIB(AP001918)	Col8282,Col(MG828),Col156,IncX4,ColRNAI	IncF[F34:A-:B8]	S (8)	S (0.5)	R (256)	R (64)	R (8)	S (8)	R (64)	R (128)	R (0.5)	S (0.03)	S (0.25)	S (0.5)	S (0.25)	6	NAL, TMP, COL, TET, AMP, CIP
14062120	ERS2030422	Escherichia coli	2014-08-19	Official sampling	Monitoring - active	Objective sampling	at slaughterhouse	Italy	Animal	slaughter batch	Turkeys - fattening flocks	caecum		Escherichia coli	O45:H14	ST-1086	mcr-1.2	blaTEM-1A	tet(A)	sul1,sul2,sul3-like	dfrA1-like,dfrA5	aac(3)-IIa,aadA1,aadA2,strA,strB		catA1-like,cmlA1-like				iroN,iss,lpfA,mchF	IncHI2A,IncFII,IncHI2,IncFIB(AP001918),IncI1	p0111,IncQ1,ColRNAI,IncX4,Col(MG828)	IncI1[ST-26],IncF[F2:A-:B1],IncHI2[ST-4]	R (256)	R (64)	S (4)	R (64)	R (8)	R (2048)	R (128)	R (128)	S (0.015)	S (0.03)	S (0.25)	S (0.5)	S (0.25)	7	CHL, GEN, TMP, COL, SMX, TET, AMP
14054555	ERS2030426	Escherichia coli	2014-07-15	Official sampling	Monitoring - active	Objective sampling	at slaughterhouse	Italy	Animal	slaughter batch	Turkeys - fattening flocks	caecum		Escherichia coli	O62:H4	ST-131	mcr-1.1	blaTEM-1A-like	tet(A),tet(B),tet(M)-like			aac(3)-IVa-like,aph(3')-Ia-like,aph(4)-Ia,strA,strB	mph(B)					cma,iss	IncHI2A,IncFII,IncHI2,IncFIB(AP001918)	ColRNAI,Col(MG828)	IncHI2[ST-4],IncF[F24:A-:B1]	S (8)	R (8)	S (4)	S (0.25)	R (8)	S (32)	R (128)	R (128)	S (0.015)	S (0.03)	S (0.25)	S (0.5)	S (0.25)	4	GEN, COL, TET, AMP
14050802	ERS2030430	Escherichia coli	2014-07-01	Official sampling	Monitoring - active	Objective sampling	at slaughterhouse	Italy	Animal	slaughter batch	Turkeys - fattening flocks	caecum		Escherichia coli	O45:H19	ST-371	mcr-1.1	blaTEM-1C	tet(A)	sul1	dfrA1	aadA1	mph(B)					air,cma,eilA,ireA,iroN,iss,tsh	IncFIB(AP001918),IncI1,IncFIC(FII)	ColRNAI,IncX4,Col(MG828)	IncI1[ST-136],IncF[F18:A-:B1]	S (8)	S (0.5)	S (4)	R (64)	R (4)	R (2048)	R (64)	R (128)	S (0.015)	S (0.03)	S (0.25)	S (0.5)	S (0.25)	5	TMP, COL, SMX, TET, AMP
14050800	ERS2030423	Escherichia coli	2014-07-01	Official sampling	Monitoring - active	Objective sampling	at slaughterhouse	Italy	Animal	slaughter batch	Turkeys - fattening flocks	caecum		Escherichia coli	O83:H42	ST-1485	mcr-1.1-like (silent mutation)	blaTEM-1A-like	tet(A),tet(B)	sul2	dfrA14-like	strA-like,strB-like						air,eilA,gad,iroN,iss,lpfA,mchF,mcmA,tsh	IncFIB(AP001918),IncFIA,IncFIC(FII),IncFII(pRSB107)	Col8282,IncX4,ColRNAI	IncF[F18:A5:B1]	S (8)	S (0.5)	R (256)	R (64)	R (4)	R (2048)	R (128)	R (128)	R (0.5)	S (0.03)	S (0.25)	S (0.5)	S (0.25)	7	NAL, TMP, COL, SMX, TET, AMP, CIP
14044802	ERS2030432	Escherichia coli	2014-06-09	Official sampling	Monitoring - active	Objective sampling	at slaughterhouse	Italy	Animal	slaughter batch	Turkeys - fattening flocks	caecum		Escherichia coli	O17/O44:H41	ST-720	mcr-1.2											air,astA,eilA,gad,iroN,iss,lpfA	IncFII,IncFIB(AP001918)	Col(MGD2),ColRNAI,Col156,IncX4,Col(Ye4449)	IncF[F45*:A-:B1]	S (8)	S (0.5)	S (4)	S (0.25)	R (4)	S (16)	S (2)	S (2)	S (0.015)	S (0.03)	S (0.25)	S (0.5)	S (0.25)	1	COL
14043512	ERS2030419	Escherichia coli	2014-06-03	Official sampling	Monitoring - active	Objective sampling	at slaughterhouse	Italy	Animal	slaughter batch	Turkeys - fattening flocks	caecum		Escherichia coli	O29:H53	ST-345	mcr-1.1	blaTEM-1C	tet(A)									iroN,iss,lpfA,mchF	IncFII(pRSB107),IncFIB(AP001918)	ColE10,IncX4	IncF[F4:A-:B1]	S (8)	S (0.5)	R (256)	R (64)	R (4)	R (2048)	R (128)	R (128)	R (4)	S (0.03)	S (0.25)	S (0.5)	S (0.5)	7	NAL, TMP, COL, SMX, TET, AMP, CIP
14091902	ERS2030411	Escherichia coli	2014-12-02	Official sampling	Monitoring - active	Objective sampling	at slaughterhouse	Italy	Animal	slaughter batch	Turkeys - fattening flocks	caecum		Escherichia coli	:H34	ST-354	mcr-1.2	blaTEM-1B	tet(B)	sul2	dfrA17	aac(3)-IId-like,aph(3')-Ia,strA,strB						air,eilA,gad,lpfA	IncFIA,IncFIB(AP001918)	ColRNAI,IncQ1,Col156,IncX4,Col(MG828)	IncF[F-:A1:B1]	S (8)	R (64)	R (256)	R (64)	R (8)	R (2048)	R (128)	R (128)	R (16)	S (0.03)	S (0.25)	S (0.5)	S (0.25)	8	GEN, NAL, TMP, COL, SMX, TET, AMP, CIP
14040376	ERS2030408	Escherichia coli	2014-05-22	Official sampling	Monitoring - active	Objective sampling	at slaughterhouse	Italy	Animal	slaughter batch	Turkeys - fattening flocks	caecum		Escherichia coli	O142:H28	ST-156	mcr-1.1	blaTEM-1B	tet(B)	sul1	dfrA1	aacA4-like		catA1-like,catB3-like	aac(6')Ib-cr-like			iss,lpfA		IncX1,p0111,IncX4,Col(MG828)	NA	R (256)	S (1)	R (256)	R (64)	R (4)	R (2048)	R (128)	R (128)	R (8)	S (0.03)	S (0.25)	S (0.5)	S (0.25)	8	CHL, NAL, TMP, COL, SMX, TET, AMP, CIP
14037824	ERS2030403	Escherichia coli	2014-05-13	Official sampling	Monitoring - active	Objective sampling	at slaughterhouse	Italy	Animal	slaughter batch	Turkeys - fattening flocks	caecum		Escherichia coli	O154:H25	ST-1266	mcr-1.1	blaTEM-1B-like	tet(A)	sul1,sul2,sul3	dfrA1,dfrA8	aac(3)-IIa,aadA1,aadA2,strA,strB		catA1-like,cmlA1-like				air,eilA,gad,iss	IncHI2A,IncHI2	IncI2,p0111,IncQ1,Col(MG828)	IncHI2[ST-4]	R (128)	R (32)	S (4)	R (64)	R (8)	R (2048)	R (64)	R (128)	S (0.015)	S (0.03)	S (0.25)	S (0.5)	S (0.25)	7	CHL, GEN, TMP, COL, SMX, TET, AMP
14036998	ERS2030404	Escherichia coli	2014-05-12	Official sampling	Monitoring - active	Objective sampling	at slaughterhouse	Italy	Animal	slaughter batch	Turkeys - fattening flocks	caecum		Escherichia coli	O45:H9	ST-155	mcr-1.1	blaTEM-1B	tet(A)	sul1,sul2	dfrA1,dfrA14-like	aadA1,strA,strB						cma,iroN,iss,lpfA,mchF	IncHI2A,IncFIA,IncHI2,IncFIB(AP001918),IncFII	Col(MGD2),Col156,Col(Ye4449),ColRNAI	IncHI2[ST-4],IncF[F36:A6*:B1]	S (8)	S (0.5)	R (128)	R (64)	R (4)	R (2048)	R (128)	R (128)	R (0.12)	S (0.03)	S (0.25)	S (0.5)	S (0.25)	7	NAL, TMP, COL, SMX, TET, AMP, CIP
14073256	ERS2030406	Escherichia coli	2014-09-29	Official sampling	Monitoring - active	Objective sampling	at slaughterhouse	Italy	Animal	slaughter batch	Turkeys - fattening flocks	caecum		Escherichia coli	O37:H10	ST-155	mcr-1.1	blaTEM-1B	tet(A)	sul2	dfrA1	aac(3)-IId-like,aadA1-like,strA,strB	mph(B)					cma,iroN,iss,lpfA	IncHI1B(CIT),IncFII,IncI1,IncFIB(AP001918),IncFIB(pLF82)	p0111,IncQ1,ColRNAI,IncX4,Col(MG828)	IncI1[ST-26],IncHI1[Unknown ST],IncF[F24:A-:B1]	S (8)	R (32)	R (256)	R (64)	R (8)	R (2048)	R (128)	R (128)	R (4)	S (0.03)	S (0.25)	S (0.5)	S (0.25)	8	GEN, NAL, TMP, COL, SMX, TET, AMP, CIP
14072934	ERS2030418	Escherichia coli	2014-09-29	Official sampling	Monitoring - active	Objective sampling	at slaughterhouse	Italy	Animal	slaughter batch	Turkeys - fattening flocks	caecum		Escherichia coli	O66:H23	ST-224	mcr-1.1	blaTEM-1D	tet(A)	sul1	dfrA1	aadA1,strA,strB		catA1-like				astA,cma,lpfA	IncHI2A,IncFII,IncHI2,IncFIB(AP001918)	IncX1,Col156,ColRNAI	IncF[F34:A-:B1],IncHI2[ST-4]	R (256)	S (0.5)	R (256)	R (64)	R (8)	R (2048)	R (128)	R (128)	R (16)	S (0.03)	S (0.25)	S (0.5)	S (0.5)	8	CHL, NAL, TMP, COL, SMX, TET, AMP, CIP
14043377	ERS2030332	Escherichia coli	2014-06-03	Official sampling	Monitoring - active	Objective sampling	at slaughterhouse	Italy	Animal	slaughter batch	Turkeys - fattening flocks	caecum	TEM-52	Escherichia coli	O157:H51	ST-155	mcr-1.1	blaTEM-52C	tet(A)		dfrA1	aadA1						astA,iss,lpfA,mchF	IncFII,IncI1,IncFIB(AP001918)	p0111,IncX4	IncI1[ST-36],IncF[F45*:A-:B16*]	S (8)	S (0.5)	R (>128)	R (>32)	R (4)	S (16)	R (64)	R (>64)	R (8)	S (0.03)	R (4)	R (8)	S (0.25)	8	NAL, TMP, COL, TET, AMP, CIP, FOT, TAZ
14045775	ERS2030345	Escherichia coli	2014-06-11	Official sampling	Monitoring - active	Objective sampling	at slaughterhouse	Italy	Animal	slaughter batch	Turkeys - fattening flocks	caecum	TEM-52	Escherichia coli	O157:H51	ST-155	mcr-1.2	blaTEM-52C	tet(A)	sul1, sul3	dfrA1	aadA1-like, strA, strB, aadA2-like		catA1-like,cmlA1-like				astA,gad,iss,lpfA,mchF	IncHI2,IncHI2A,IncFII,IncI1,IncFIB(AP001918)	IncP,p0111,IncX4,Col(MG828)	IncI1[ST-36],IncHI2[ST-4],IncF[F45*:A-:B16*]	R (>128)	S (0.5)	R (>128)	R (>32)	R (4)	R (>1024)	R (64)	R (>64)	R (8)	S (0.03)	R (4)	R (4)	S (0.25)	10	CHL, NAL, TMP, COL, SMX, TET, AMP, CIP, FOT, TAZ
14085180	ERS2030338	Escherichia coli	2014-11-10	Official sampling	Monitoring - active	Objective sampling	at slaughterhouse	Italy	Animal	slaughter batch	Turkeys - fattening flocks	caecum	CTX-M	Escherichia coli	O89:H9	ST-744	mcr-1.1	blaCTX-M-1	tet(B)	sul2		strA, strB, aph(3')-Ia	mph(A)	catA1-like				astA,gad,iroN,iss	IncI1,IncFIB(AP001918)	IncQ1,IncX4	IncI1[ST-3],IncF[F-:A-:B42]	R (128)	S (0.5)	R (>128)	S (0.25)	R (4)	R (>1024)	R (>64)	R (64)	R (8)	S (0.03)	R (>4)	R (1)	S (0.25)	9	CHL, NAL, COL, SMX, TET, AMP, CIP, FOT, TAZ
14047606	ERS2030342	Escherichia coli	2014-06-18	Official sampling	Monitoring - active	Objective sampling	at slaughterhouse	Italy	Animal	slaughter batch	Turkeys - fattening flocks	caecum	CTX-M	Escherichia coli	O89:H9	ST-744	mcr-1.2	blaCTX-M-1	tet(B)					catA1-like				gad	IncN	IncX4,Col(MG828)	IncN[ST-1]	R (>128)	S (0.5)	R (>128)	S (0.25)	R (8)	S (8)	R (>64)	R (64)	R (8)	S (0.03)	R (>4)	R (2)	S (0.25)	8	CHL, NAL, COL, TET, AMP, CIP, FOT, TAZ
14053473	ERS2030339	Escherichia coli	2014-07-09	Official sampling	Monitoring - active	Objective sampling	at slaughterhouse	Italy	Animal	slaughter batch	Turkeys - fattening flocks	caecum	CTX-M	Escherichia coli	O89:H9	ST-744	mcr-1.1	blaTEM-1B, blaCTX-M-1	tet(B)	sul1, sul2	dfrA17	aadA5-like, strA, strB, aph(3')-Ia	mph(A)	catA1-like				astA,gad,iroN,iss	IncI1,IncFIB(AP001918)	IncQ1,IncX4	IncI1[ST-3],IncF[F-:A-:B42]	R (128)	S (0.5)	R (>128)	R (>32)	R (4)	R (1024)	R (>64)	R (64)	R (8)	S (0.03)	R (>4)	R (1)	S (0.25)	10	CHL, NAL, TMP, COL, SMX, TET, AMP, CIP, FOT, TAZ
14060900	ERS2030340	Escherichia coli	2014-08-11	Official sampling	Monitoring - active	Objective sampling	at slaughterhouse	Italy	Animal	slaughter batch	Turkeys - fattening flocks	caecum	SHV	Escherichia coli	O161:H34	ST-38	mcr-1.1	blaTEM-1B-like, blaSHV-12	tet(A)	sul1, sul2, sul3	dfrA1	AadA1, strB, aadA2-like, aac(3)-Iia	mph(A)	catA1-like,cmlA1-like				air,astA,eilA,iss	IncHI2,IncHI2A,IncFII,IncI1,IncN	IncQ1	IncN[ST-1],IncI1[ST-25],IncHI2[ST-4],IncF[F2:A-:B-]	R (128)	R (>32)	R (64)	R (>32)	R (4)	R (1024)	R (>64)	R (64)	R (4)	S (0.03)	R (2)	R (8)	S (0.25)	11	CHL, GEN, NAL, TMP, COL, SMX, TET, AMP, CIP, FOT, TAZ
14062104	ERS2030343	Escherichia coli	2014-08-19	Official sampling	Monitoring - active	Objective sampling	at slaughterhouse	Italy	Animal	slaughter batch	Turkeys - fattening flocks	caecum	SHV	Escherichia coli	O8:H19	ST-1431	mcr-1.1	blaTEM-1B, blaSHV-12		sul2	dfrA5	strA, strB						capU,iroN,iss,lpfA,mchF	IncFII,IncI1,IncFIB(AP001918)	Col(MGD2),IncQ1,IncX4,ColRNAI	IncI1[Unknown ST],IncF[F2:A-:B1]	S (8)	S (0.5)	R (128)	R (32)	R (4)	R (1024)	R (64)	R (64)	R (>8)	S (0.03)	R (1)	R (8)	S (0.25)	9	NAL, TMP, COL, SMX, TET, AMP, CIP, FOT, TAZ
14065450	ERS2030328	Escherichia coli	2014-09-02	Official sampling	Monitoring - active	Objective sampling	at slaughterhouse	Italy	Animal	slaughter batch	Turkeys - fattening flocks	caecum	SHV	Escherichia coli	O154:H9	ST-410	mcr-1.1	blaSHV-12		sul2, sul3		AadA1, strA, strB, aadA2-like, aph(3')-Ia		catA1-like				gad,iroN,iss,lpfA,mchF	IncFIB(AP001918),IncFII(29),IncI1,IncFIC(FII)	IncY,IncQ1,IncX4,Col(MG828)	IncF[F18:A-:B1],IncI1[Unknown ST]	S (8)	S (0.5)	R (128)	R (32)	R (8)	R (1024)	R (64)	R (64)	R (8)	S (0.03)	R (1)	R (8)	S (0.25)	9	NAL, TMP, COL, SMX, TET, AMP, CIP, FOT, TAZ
14067330	ERS2030337	Escherichia coli	2014-09-08	Official sampling	Monitoring - active	Objective sampling	at slaughterhouse	Italy	Animal	slaughter batch	Turkeys - fattening flocks	caecum	SHV	Escherichia coli	H31	ST-101	mcr-1.1	blaTEM-1B, blaSHV-12	tet(A)	sul3	dfrA14-like	aadA1, aadA2-like		catA1-like				astA,gad,iss,lpfA	IncFII(29),IncI1	IncP,Col(MG828),ColRNAI,Col156,p0111,IncX4,Col8282	IncI1[Unknown ST],IncF[F29:A-:B-]	R (64)	S (0.5)	R (128)	R (32)	R (4)	R (1024)	R (64)	R (64)	R (1)	S (0.03)	R (4)	R (>8)	S (0.25)	10	CHL, NAL, TMP, COL, SMX, TET, AMP, CIP, FOT, TAZ
14077295	ERS2030329	Escherichia coli	2014-10-14	Official sampling	Monitoring - active	Objective sampling	at slaughterhouse	Italy	Animal	slaughter batch	Turkeys - fattening flocks	caecum	CTX-M	Escherichia coli	O15:H18	ST-69	mcr-1.13	blaTEM-1B, blaCTX-M-14	tet(B)	sul2	dfrA14-like	strA, strB	mph(A)					air,astA,eilA,gad,iss,lpfA	IncFII(pRSB107),IncFIA,IncFIB(AP001918)	Col156	IncF[F1:A1:B20*]	S (8)	S (0.5)	R (128)	R (32)	R (4)	R (1024)	R (64)	R (64)	R (8)	S (0.03)	R (4)	S (0.5)	S (0.25)	8	NAL, TMP, COL, SMX, TET, AMP, CIP, FOT
14057877	ERS2030344	Escherichia coli	2014-07-29	Official sampling	Monitoring - active	Objective sampling	at slaughterhouse	Italy	Animal	slaughter batch	Turkeys - fattening flocks	caecum	SHV	Escherichia coli	O130:H28	ST-156	mcr-1.1	blaTEM-1B, blaSHV-12	tet(B)	sul1, sul3	dfrA1	aadA1, aadA2-like, aac(6')Ib-cr-like, aacA4-like		catA1-like, catB3-like, cmlA1-like				astA,cba,cma,iss,lpfA	IncI1	IncX1,Col8282,ColRNAI,IncX4,Col(MG828)	IncI1[Unknown ST]	R (>128)	S (2)	R (128)	R (32)	R (4)	R (1024)	R (64)	R (64)	R (>8)	S (0.03)	R (2)	R (>8)	S (0.25)	10	CHL, NAL, TMP, COL, SMX, TET, AMP, CIP, FOT, TAZ
14083136	ERS2030341	Escherichia coli	2014-11-04	Official sampling	Monitoring - active	Objective sampling	at slaughterhouse	Italy	Animal	slaughter batch	Turkeys - fattening flocks	caecum		Escherichia coli	H32	ST-10	mcr-1.2	blaTEM-1B	tet(A)-like	sul3	dfrA1	aadA1		catA1-like		qnrB19		iss	IncFII,IncI1	Col(MG828),Col156,IncX4,ColRNAI	IncI1[Unknown ST],IncF[F2:A-:B-]	R (>128)	R (4)	S (16)	R (>32)	R (>16)	R (>1024)	R (>64)	R (64)	R (0.5)	S (0.03)	S (0.25)	S (0.5)	S (0.25)	8	CHL, GEN, TMP, COL, SMX, TET, AMP, CIP
15056420	ERS2030433	Escherichia coli	2015-07-20	Official sampling	Monitoring - active	Objective sampling	at slaughterhouse	Italy	Animal	slaughter batch	Pigs - fattening pigs	caecum	CTX-M-1	Escherichia coli	O114:H4	ST-117	mcr-1.1	blaTEM-1B, blaCTX-M-1		sul2-like	dfrA17,dfrA5	aadA5,aph(3')-Ia,strA,strB						mchF, iss, vat, pic, mchB, mchC, lpfA, ireA	IncFII,IncI1,IncFIB(AP001918),IncX1,IncQ1,IncX4		IncF[F2:A-:B1],IncI1[ST-3]	S (8)	S (0.5)	R (128)	R (64)	R (8)	R (2048)	S (4)	R (128)	R (0.25)	S (0.03)	R (8)	R (1)	S (0.25)	8	NAL, TMP, COL, SMX, AMP, CIP, FOT, TAZ
15056393	ERS2030434	Escherichia coli	2015-07-20	Official sampling	Monitoring - active	Objective sampling	at slaughterhouse	Italy	Animal	slaughter batch	Pigs - fattening pigs	caecum	CTX-M-55	Escherichia coli	H28	ST-4682	mcr-1.1	blaTEM-1B, blaCTX-M-55	tet(C)			aac(3)-IVa-like,aph(4)-Ia,strA,strB		floR-like				gad, lpfA, celb	IncFIB(AP001918),IncI1,IncFIC(FII),IncFII(pHN7A8),IncX1,Col(MG828),Col156,ColRNAI		IncI1[ST-154],IncF[F33:A-:B20]	R (256)	R (64)	R (256)	S (0.25)	R (4)	S (8)	R (16)	R (128)	R (8)	S (0.03)	R (8)	R (4)	S (0.25)	9	CHL, GEN, NAL, COL, TET, AMP, CIP, FOT, TAZ
15062645	ERS2030443	Escherichia coli	2015-08-17	Official sampling	Monitoring - active	Objective sampling	at slaughterhouse	Italy	Animal	slaughter batch	Pigs - fattening pigs	caecum	CTX-M-1	Escherichia coli	O117:H10	ST-10	mcr-1.1	blaTEM-1A, blaCTX-M-1	tet(A)-like	sul1,sul2	dfrA1	aac(3)-IIa,aac(3)-IId-like,aadA1-like,aadA2,aadB,strA,strB	mph(B)	catA1-like,floR-like		qnrS1		iroN, capU	IncFII,IncI1,IncFIB(AP001918),IncFIA,IncN		IncN[ST-1],IncF[F52:A6*:B40*],IncI1[ST-58]	R (256)	R (64)	R (128)	R (64)	R (4)	R (2048)	R (64)	R (128)	R (2)	S (0.03)	R (8)	R (1)	S (0.25)	11	CHL, GEN, NAL, TMP, COL, SMX, TET, AMP, CIP, FOT, TAZ
15051805	ERS2030442	Escherichia coli	2015-06-30	Official sampling	Monitoring - active	Objective sampling	at slaughterhouse	Italy	Animal	slaughter batch	Cattle (bovine animals) - calves (under 1 year)	caecum	CTX-M-15 (UOE-1)	Escherichia coli	H28	ST-4096	mcr-1.1	blaCTX-M-15,blaTEM-1B-like	tet(A)-like	sul3	dfrA1	aac(3)-IIa,aadA1,aph(3')-Ic-like,strA,strB		floR-like				gad, lpfA, celb	IncHI2A,IncFII,IncHI2,ColE10		IncF[F2:A-:B-],IncHI2[ST-4]	R (128)	R (32)	R (64)	R (64)	R (8)	R (2048)	R (64)	R (128)	R (0.12)	S (0.03)	R (8)	R (2)	S (0.25)	11	CHL, GEN, NAL, TMP, COL, SMX, TET, AMP, CIP, FOT, TAZ
15054212	ERS2030435	Escherichia coli	2015-07-07	Official sampling	Monitoring - active	Objective sampling	at slaughterhouse	Italy	Animal	slaughter batch	Cattle (bovine animals) - calves (under 1 year)	caecum	CTX-M-55	Escherichia coli	O89:H9	ST-744	mcr-1.1; mcr-3.2	blaTEM-1B,blaCTX-M-55	tet(B)	sul1,sul3	dfrA12	aac(3)-IId-like,aadA2,aadA5	mph(A)	floR-like				gad, celb	IncFIC(FII),IncFIB(AP001918),IncX1,IncR,Col156,IncX4		IncF[F46:A-:B20]	R (256)	R (32)	R (256)	R (64)	R (4)	R (2048)	R (128)	R (128)	R (16)	S (0.03)	R (8)	R (16)	S (0.25)	11	CHL, GEN, NAL, TMP, COL, SMX, TET, AMP, CIP, FOT, TAZ
15056414	ERS1801926	Escherichia coli	2015-07-20	Official sampling	Monitoring - active	Objective sampling	at slaughterhouse	Italy	Animal	slaughter batch	Pigs - fattening pigs	caecum		Escherichia coli	O41:H26	ST-5995	mcr-1.13							catA1				gad	IncFIB(AP001918), IncFIC(FII)		incF [F46:A-:B42]	R (64)	S (0.5)	S (4)	S (0.25)	R (4)	S (8)	S (2)	S (2)	S (0.015)	S (0.03)	S (0.25)	S (0.5)	S (0.25)	2	CHL, COL
15038100	ERS2030090	Escherichia coli	2015-05-11	Official sampling	Monitoring - active	Objective sampling	at slaughterhouse	Italy	Animal	slaughter batch	Cattle (bovine animals) - calves (under 1 year)	caecum	CTX-M-55	Escherichia coli	O8:H20	ST-398	mcr-3.2	blaCTX-M-55	tet(A),tet(B)	sul3		aac(3)-Iid,aadA1,aadA2		catA1, cmlA1, floR-like				gad	IncFIB(pLF82),IncHI2,IncFIC(FII),IncHI2A,IncFIB(AP001918),IncN	IncX1,TrfA,ColE10,Col(MG828)	IncN[ST-1],IncHI2[ST-4],IncF[F46:A-:B20]	R (256)	R (32)	R (256)	S (0,25)	R (4)	R (2048)	R (128)	R (128)	R (8)	S (0.03)	R (8)	R (4)	S (0.25)	10	CHL, GEN, NAL, COL, SMX, TET, AMP, CIP, FOT, TAZ
15056874	ERS2030089	Escherichia coli	2015-07-20	Official sampling	Monitoring - active	Objective sampling	at slaughterhouse	Italy	Animal	slaughter batch	Cattle (bovine animals) - calves (under 1 year)	caecum	CTX-M-55	Escherichia coli	O157:H38	ST-1602	mcr-3.2	blaTEM-1B,blaCTX-M-55	tet(A),tet(M)	sul3	dfrA12	aac(3)-Iid,aadA1,aadA2		cmlA1, floR-like					IncFIC(FII),IncFIB(AP001918)	IncX1,IncR	IncF[F46:A-:B20]	R (256)	R (32)	R (256)	R (64)	R (4)	R (2048)	R (128)	R (128)	R (0,5)	S (0.03)	R (8)	R (4)	S (0.25)	11	CHL, GEN, NAL, TMP, COL, SMX, TET, AMP, CIP, FOT, TAZ
15078696	ERS2030091	Escherichia coli	2015-10-19	Official sampling	Monitoring - active	Objective sampling	at slaughterhouse	Italy	Animal	slaughter batch	Cattle (bovine animals) - calves (under 1 year)	caecum	CTX-M-55	Escherichia coli	:H30	ST-5708	mcr-3.2	blaCTX-M-55	tet(A),tet(B)	sul3	dfrA12	aac(3)-Iid,aadA2		floR-like					IncFIC(FII),IncFIB(AP001918)	IncX1,IncY,IncR	IncF[F46:A-:B20]	R (128)	R (32)	S (4)	R (64)	R (4)	R (2048)	R (128)	R (128)	S (0,015)	S (0.03)	R (8)	R (8)	S (0.25)	9	CHL, GEN, TMP, COL, SMX, TET, AMP, FOT, TAZ
15050011-1	ERS2444319	Escherichia coli	2015-06-22	Official sampling	Monitoring - active	Objective sampling	at slaughterhouse	Italy	Animal	slaughter batch	Cattle (bovine animals) - calves (under 1 year)	caecum		Escherichia coli	O25:H12	ST-399	mcr-4.3	blaTEM-1B	tet(B)	sul1-like,sul3	dfrA1	aac(3)-IIa,aadA1,aph(3')-Ic-like,strA,strB		catA1-like				gad, lpfA	IncFIA(HI1),IncHI1A,IncHI1B(R27),ColE10,IncQ1	ColRNAI,p0111,Col(MG828)	IncHI1[Unknown ST],IncF[F-:A8:B-]	R (256)	R (64)	R (32)	R (64)	R (4)	R (2048)	R (64)	R (128)	R (0.12)	S (0.03)	S (0.25)	S (0.5)	S (0.25)	9	CHL, GEN, NAL, TMP, COL, SMX, TET, AMP, CIP
15057173-5	ERS2444320	Escherichia coli	2015-07-22	Official sampling	Monitoring - active	Objective sampling	at slaughterhouse	Italy	Animal	slaughter batch	Pigs - fattening pigs	caecum	CTX-M-1	Escherichia coli	:H09	ST-410	mcr-4.2	blaCTX-M-1	tet(B)-like	sul1,sul2		aadA1,aadB,aph(3')-Ic-like,strA,strB	mph(A)	floR-like		qnrB42-like		gad, lpfA	IncFIA,IncFIB(AP001918),ColE10	IncB/O/K/Z,ColRNAI,Col(MG828)	IncF[F-:A6:B38]	R (256)	R (8)	R (256)	R (64)	R (4)	R (2048)	R (128)	R (128)	R (16)	S (0.03)	R (8)	R (2)	S (0.25)	11	CHL, GEN, NAL, TMP, COL, SMX, TET, AMP, CIP, FOT, TAZ
14043372	ERS2030330	Salmonella Typhimurium	2014-06-03	Official sampling	Monitoring - active	Objective sampling	at slaughterhouse	Italy	Animal	slaughter batch	Turkeys - fattening flocks	caecum		Salmonella enterica	4:i:1,2 (Typhimurium)	ST-3515	mcr-1.1	blaTEM-1B	tet(A)			aadA1-like, aac(3)-IId-like						NA	IncI1	ColRNAI,Col156,ColpVC,IncX4	IncI1[ST-26]	S (8)	R (32)	R (>128)	R (>32)	R (8)	R (512)	R (64)	R (>64)	R (0.12)	S (0.03)	S (0.25)	S (0.5)	S (0.5)	7	GEN, NAL, TMP, COL, TET, AMP, CIP
14085183	ERS2030331	Salmonella Blockley	2014-11-11	Official sampling	Monitoring - active	Objective sampling	at slaughterhouse	Italy	Animal	slaughter batch	Turkeys - fattening flocks	caecum		Salmonella enterica	8:k:1,5 (Blockley)	ST-52	mcr-1.2					aph(3')-Ic-like, strA, strB-like	mph(A)					NA	IncN	Col156,IncX4,ColRNAI	IncN[Unknown ST]	S (8)	S (0.5)	R (>128)	S (0.25)	R (8)	S (32)	S (2)	S (1)	R (0.12)	S (0.03)	S (0.25)	S (0.5)	S (0.25)	3	NAL, COL, CIP
14038647	ERS2030325	Salmonella Newport	2014-05-15	Official sampling	Monitoring - active	Objective sampling	at slaughterhouse	Italy	Animal	slaughter batch	Turkeys - fattening flocks	caecum		Salmonella enterica	8:e,h:1,2 (Newport)	ST-45	mcr-1.1	blaTEM-1B	tet(A)	sul2	dfrA14-like	strA-like, strB						NA	IncN	IncX4,ColpVC	IncN[ST-3]	S (8)	S (0.5)	S (4)	R (>32)	R (8)	R (1024)	R (64)	R (64)	S (0.015)	S (0.03)	S (0.25)	S (0.5)	S (1)	4	TMP, COL, TET, AMP
14043377		Conjugated recipient cell (E. coli K-12)	N.A.	N.A.	N.A.	N.A.	N.A.	N.A.	N.A.	N.A.	Turkeys - fattening flocks	caecum				ST-10	mcr-1.1											iss		IncX4	NA
14065450		Conjugated recipient cell (E. coli K-12)	N.A.	N.A.	N.A.	N.A.	N.A.	N.A.	N.A.	N.A.	Turkeys - fattening flocks	caecum				ST-10	mcr-1.1											iss		IncX4	NA
14047606		Conjugated recipient cell (E. coli K-12)	N.A.	N.A.	N.A.	N.A.	N.A.	N.A.	N.A.	N.A.	Turkeys - fattening flocks	caecum				ST-10	mcr-1.2	blaCTX-M-1										iss	IncN	IncX4	IncN[ST-1]
14077295		Conjugated recipient cell (E. coli K-12)	N.A.	N.A.	N.A.	N.A.	N.A.	N.A.	N.A.	N.A.	Turkeys - fattening flocks	caecum				ST-10															NA
14043372		Conjugated recipient cell (E. coli K-12)	N.A.	N.A.	N.A.	N.A.	N.A.	N.A.	N.A.	N.A.	Turkeys - fattening flocks	caecum				ST-10	mcr-1.1	blaTEM-1B	tet(A)			aac(3)-IId-like,aadA1-like						iss	IncI1	ColpVC,Col156,IncX4,ColRNAI	IncI1[ST-26]
14085183		Conjugated recipient cell (E. coli K-12)	N.A.	N.A.	N.A.	N.A.	N.A.	N.A.	N.A.	N.A.	Turkeys - fattening flocks	caecum				ST-10	mcr-1.2											iss		IncX4	NA
14038647		Conjugated recipient cell (E. coli K-12)	N.A.	N.A.	N.A.	N.A.	N.A.	N.A.	N.A.	N.A.	Turkeys - fattening flocks	caecum				ST-10	mcr-1.1											iss		IncX4	NA
N.A.: not applicable
plasmid_schemed: considers plasmids already included in a given plasmid classification scheme
plasmid_unschemed: considers plasmids not yet included in any plasmid classification scheme
